# Supplementary material for: Predicting the impact of outdoor vector control interventions on malaria transmission intensity from semi-field studies
Source: Parasit Vectors. 2021 Jan 20;14:64. doi: 10.1186/s13071-020-04560-x (PMC7819244; doi:10.1186/s13071-020-04560-x)
Supplement: Supplementary file 6 — Additional file 6: S5. The Stan code for the semi-field system model including both the push-pull intervention and the control arm. [file 13071_2020_4560_MOESM6_ESM.stan]

// Stan model for PostPrandialKilling from EACoMoPP Bagamoyo data
data{
int<lower=0> n; // number of nights 
int<lower=0> x[n]; // number of mosquitoes caught in HLC per night
int<lower=0> y[n]; // number of dead mosquitoes in HLC cups after 24h per night
real<lower=0> priorsigma_r; // sigma of the normal prior on r
real<lower=0> priorparameter_sigmar; // parameter for the half-cauchy prior on sigma_r, limit --> 0 means eliminating hierarchy
int<lower=0> K; // number of samples to draw per iteration
}
parameters{
  real r;
  real<lower=0> sigma_r;
  vector[n] omega;
}
transformed parameters{
  // declare: probabilities
  vector<lower=0, upper=1>[n] p; //  probability
  // define: probabilities
  p = inv_logit(r + omega * sigma_r); //  probability
}
model{
//priors
  target += logistic_lpdf( r | 0, priorsigma_r);
  target += 2*cauchy_lpdf(sigma_r | 0, priorparameter_sigmar);
  target += normal_lpdf( omega | 0, 1);
 // defining data model 
  for (k in 1:n){
    target += binomial_lpmf(y[k] | x[k], p[k]);
  }
}
generated quantities {
  real logit_p_pop[K];
  real<lower=0,upper=1> p_pop[K];
  logit_p_pop = normal_rng(rep_array(r,K), sigma_r); // be aware: This has nothing to do with the logistic prior of r, since here it is only about getting the correct dispersion of p0 for a fixed r (of the present iteration), given the fixed sigma_r (of the present iteration).
  p_pop = inv_logit(logit_p_pop);
}
